# Supplementary material for: Genome-wide identification of PbrbHLH family genes, and expression analysis in response to drought and cold stresses in pear (Pyrus bretschneideri)
Source: BMC Plant Biol. 2021 Feb 9;21:86. doi: 10.1186/s12870-021-02862-5 (PMC7874673; doi:10.1186/s12870-021-02862-5)
Supplement: Supplementary file 1 — Additional file 1 Table S1. Detailed characteristics of PbrbHLHs.Table S2. Duplication type of PbrbHLH genes in Chinese white pear. Table S3. Sequence informations of 20 detected motifs in MEME analysis. Table S4. The primers of PbrbHLHs for qRT-PCR and vector construction. [file 12870_2021_2862_MOESM1_ESM.xlsx]

## Sheet: Table S1
Genome-wide identification of PbrbHLH family genes, and expression analysis in response to drought and cold stresses in pear (Pyrus bretschneideri)
Huizhen Dong1,2, Qiming Chen1,2, Yuqin Dai, Wenjie Hu, Shaoling Zhang* and Xiaosan Huang*
Table S1 Detailed characteristics of PbrbHLHs.
Gene name	Gene ID	Best hit AtHLH (gene name)	Score(bits)	Pfam	E-Value	SMART	E-Value	CDD	E-Value
PbrbHLH1	Pbr000207.1	AtbHLH105,ILR3	270	PF00010	1.5e-11	smart00353:HLH	1.36857e-08	cd11446:bHLH_AtILR3_like	4.64675e-44
PbrbHLH2	Pbr000225.1	AtbHLH022,DYT1	110	PF00010	0.00072	Na	Na	cl00081:bHLH_SF	1.53722e-09
PbrbHLH3	Pbr000228.1	AtbHLH112	181	PF00010	0.00018	smart00353:HLH	6.79689e-06	cd11393:bHLH_AtbHLH_like	2.74368e-22
PbrbHLH4	Pbr000478.1	AtbHLH051	127	PF00010	7.5e-11	Na	Na	cl00081:bHLH_SF	4.36495e-25
PbrbHLH5	Pbr000622.1	AtbHLH122	237	PF00010	2.6e-10	smart00353:HLH	1.24266e-11	cd11393:bHLH_AtbHLH_like	1.86464e-19
PbrbHLH6	Pbr000853.1	AtbHLH080	197	PF00010	1.4e-11	smart00353:HLH	2.60423e-11	cd11393:bHLH_AtbHLH_like	3.11015e-23
PbrbHLH7	Pbr001568.2	AtbHLH035	266	PF00010	2.3e-13	smart00353:HLH	3.67012e-14	cl00081:bHLH_SF	6.18447e-33
PbrbHLH8	Pbr001646.1	AtbHLH093	266	PF00010	2.3e-11	smart00353:HLH	7.2333e-05	cl00081:bHLH_SF	1.94201e-27
PbrbHLH9	Pbr001754.1	AtbHLH140	115	PF00010	2.3e-10	smart00353:HLH	6.80138e-13	cd11454:bHLH_AtIND_like	4.73344e-39
PbrbHLH10	Pbr002358.2	—	235	PF00010	3.5e-16	smart00353:HLH	6.38327e-17	cd11445:bHLH_AtPIF_like	4.3829e-37
PbrbHLH11	Pbr002444.1	AtbHLH068	235	PF00010	0.0074	smart00353:HLH	0.0002067	cd11393:bHLH_AtbHLH_like	3.93368e-20
PbrbHLH12	Pbr003532.1	AtbHLH084	171	PF00010	5.5e-09	smart00353:HLH	2.59455e-09	cd11454:bHLH_AtIND_like	1.14706e-31
PbrbHLH13	Pbr003533.1	AtbHLH085	191	PF00010	2.9e-09	smart00353:HLH	3.19372e-10	cd11454:bHLH_AtIND_like	2.00261e-35
PbrbHLH14	Pbr004256.2	AtbHLH080	162	PF00010	1.8e-05	Na	Na	cl00081:bHLH_SF	3.38579e-12
PbrbHLH15	Pbr004361.1	AtbHLH059,UN12	265	PF00010	2.3e-09	smart00353:HLH	6.25316e-12	cl00081:bHLH_SF	3.71064e-31
PbrbHLH16	Pbr004454.1	AtbHLH092	140	PF00010	1.9e-05	Na	Na	cl00081:bHLH_SF	0.000111532
PbrbHLH17	Pbr004663.1	AtbHLH093	278	PF00010	2.3e-11	smart00353:HLH	6.61016e-05	cl00081:bHLH_SF	2.53431e-28
PbrbHLH18	Pbr004750.1	AtbHLH001,Gl3	192	PF00010	1.1e-13	smart00353:HLH	9.54901e-12	cl00081:bHLH_SF	4.15972e-26
PbrbHLH19	Pbr004866.1	AtbHLH093	263	PF00010	2.2e-11	smart00353:HLH	8.12825e-05	cl00081:bHLH_SF	4.04581e-28
PbrbHLH20	Pbr004947.1	AtbHLH130	168	PF00010	1e-08	smart00353:HLH	2.06255e-10	cd11393:bHLH_AtbHLH_like	1.69287e-17
PbrbHLH21	Pbr005087.1	AtbHLH001,Gl3	575	PF00010	6.8e-15	smart00353:HLH	2.71994e-14	cl00081:bHLH_SF	1.6689e-31
PbrbHLH22	Pbr005095.1	AtbHLH001,Gl3	575	PF00010	2e-14	smart00353:HLH	2.36443e-14	cl00081:bHLH_SF	9.4586e-32
PbrbHLH23	Pbr005918.1	AtbHLH110	222	PF00010	0.00065	smart00353:HLH	4.18924e-06	cd11393:bHLH_AtbHLH_like	2.86934e-21
PbrbHLH24	Pbr005984.1	AtbHLH008,PIF3	228	PF00010	3.9e-15	smart00353:HLH	3.81959e-17	cd11445:bHLH_AtPIF_like	1.74204e-36
PbrbHLH25	Pbr006313.1	AtbHLH045,MUTE	240	PF00010	1.1e-09	smart00353:HLH	3.58169e-09	cl00081:bHLH_SF	2.33349e-40
PbrbHLH26	Pbr006319.1	AtbHLH096	221	PF00010	6.3e-12	smart00353:HLH	7.74905e-09	cd11448:bHLH_AtFAMA_like	1.96495e-40
PbrbHLH27	Pbr006544.1	AtbHLH096	224	PF00010	2.9e-11	smart00353:HLH	1.48035e-08	cl00081:bHLH_SF	3.80371e-37
PbrbHLH28	Pbr006687.1	AtbHLH008,PIF3	262	PF00010	2.3e-15	smart00353:HLH	1.90361e-17	cd11445:bHLH_AtPIF_like	3.0519e-36
PbrbHLH29	Pbr007168.1	AtbHLH046,BIM1	356	PF00010	6.8e-14	smart00353:HLH	2.65078e-12	cd11453:bHLH_AtBIM_like	2.58203e-44
PbrbHLH30	Pbr007246.1	AtbHLH016,UN10	134	PF00010	1.4e-14	smart00353:HLH	1.51358e-14	cd11445:bHLH_AtPIF_like	9.09647e-26
PbrbHLH31	Pbr007344.1	AtbHLH066	283	PF00010	5.5e-11	smart00353:HLH	1.34177e-13	cl00081:bHLH_SF	4.43653e-32
PbrbHLH32	Pbr007757.1	AtbHLH117	102	PF00010	0.0001	smart00353:HLH	2.59141e-08	cd11393:bHLH_AtbHLH_like	1.81954e-14
PbrbHLH33	Pbr007793.1	AtbHLH070	249	PF00010	1.1e-11	smart00353:HLH	1.41749e-09	cd11448:bHLH_AtFAMA_like	2.68693e-42
PbrbHLH34	Pbr008209.1	AtbHLH106	263	PF00010	3.4e-12	smart00353:HLH	4.57955e-09	cd11455:bHLH_AtAIG1_like	1.81718e-33
PbrbHLH35	Pbr008210.1	AtbHLH106	263	PF00010	3.4e-12	smart00353:HLH	4.57955e-09	cd11455:bHLH_AtAIG1_like	1.81718e-33
PbrbHLH36	Pbr008711.1	AtbHLH095,ZOU	176	PF00010	1.1e-11	smart00353:HLH	5.24298e-07	cd11393:bHLH_AtbHLH_like	2.53656e-12
PbrbHLH37	Pbr008831.1	AtbHLH087	265	PF00010	9.7e-08	smart00353:HLH	2.04893e-05	cl00081:bHLH_SF	1.61575e-22
PbrbHLH38	Pbr009042.1	AtbHLH003	426	PF00010	1.6e-11	smart00353:HLH	2.59518e-12	cd11449:bHLH_AtAIB_like	8.70392e-42
PbrbHLH39	Pbr009044.1	AtbHLH003	495	PF00010	1.9e-11	smart00353:HLH	2.75759e-12	cd11449:bHLH_AtAIB_like	2.57728e-42
PbrbHLH40	Pbr009072.1	AtbHLH059,UN12	372	PF00010	1.8e-08	Na	Na	cl00081:bHLH_SF	7.18012e-18
PbrbHLH41	Pbr009179.1	AtbHLH001,Gl3	409	PF00010	0.00016	smart00353:HLH	1.21761e-05	cl00081:bHLH_SF	9.72037e-15
PbrbHLH42	Pbr009541.1	AtbHLH051	162	PF00010	2.2e-13	smart00353:HLH	2.12663e-11	cd11455:bHLH_AtAIG1_like	6.57553e-36
PbrbHLH43	Pbr009756.1	—	368	PF00010	0.0055	smart00353:HLH	3.88833e-05	cd11393:bHLH_AtbHLH_like	2.19548e-19
PbrbHLH44	Pbr010125.1	AtbHLH116,ICE1	410	PF00010	1.2e-10	smart00353:HLH	1.50447e-13	cd11443:bHLH_AtAMS_like	3.19838e-39
PbrbHLH45	Pbr010573.1	AtbHLH137	195	PF00010	5.8e-07	smart00353:HLH	2.83601e-11	cd18919:bHLH_AtBPE_like	3.94015e-55
PbrbHLH46	Pbr010581.1	AtbHLH116,ICE1	400	PF00010	8.1e-11	smart00353:HLH	9.64795e-14	cd11443:bHLH_AtAMS_like	3.68991e-38
PbrbHLH47	Pbr010800.1	AtbHLH098,SPCH	283	PF00010	3.2e-12	smart00353:HLH	1.07571e-10	cd11448:bHLH_AtFAMA_like	8.25633e-42
PbrbHLH48	Pbr010922.1	AtbHLH051	155	PF00010	7e-12	smart00353:HLH	1.27711e-10	cd11455:bHLH_AtAIG1_like	8.20479e-34
PbrbHLH49	Pbr011113.1	AtbHLH155,CPu	533	PF00010	0.00038	smart00353:HLH	0.00163981	cl00081:bHLH_SF	4.26368e-36
PbrbHLH50	Pbr011456.1	AtbHLH047	204	PF00010	3e-07	smart00353:HLH	3.01064e-07	cl00081:bHLH_SF	4.87066e-26
PbrbHLH51	Pbr011460.1	AtbHLH164,PRE5	77.8	PF00010	0.00035	Na	Na	cl00081:bHLH_SF	1.20574e-09
PbrbHLH52	Pbr011463.1	AtbHLH161,PRE4	134	PF00010	7.7e-09	smart00353:HLH	5.7221e-05	Na	Na
PbrbHLH53	Pbr011525.1	AtbHLH079	283	PF00010	8e-10	smart00353:HLH	1.73734e-12	cd18919:bHLH_AtBPE_like	1.27531e-58
PbrbHLH54	Pbr011696.1	—	1959	PF00010	1.6e-10	smart00353:HLH	3.28037e-12	cl00081:bHLH_SF	1.01413e-27
PbrbHLH55	Pbr012051.1	AtbHLH113	151	PF00010	0.0032	smart00353:HLH	1.21482e-06	cd11393:bHLH_AtbHLH_like	1.09327e-21
PbrbHLH56	Pbr013186.1	AtbHLH102,BIM2	344	PF00010	7.4e-15	smart00353:HLH	1.132e-13	cd11453:bHLH_AtBIM_like	5.35738e-47
PbrbHLH57	Pbr013200.1	AtbHLH049	337	PF00010	3.2e-07	smart00353:HLH	2.92529e-11	cd18919:bHLH_AtBPE_like	1.13958e-61
PbrbHLH58	Pbr013246.1	AtbHLH030	333	PF00010	6e-14	smart00353:HLH	7.60301e-05	cd11455:bHLH_AtAIG1_like	2.91255e-30
PbrbHLH59	Pbr013314.2	AtbHLH075	160	PF00010	7.1e-07	smart00353:HLH	2.68476e-10	cd18919:bHLH_AtBPE_like	1.54516e-52
PbrbHLH60	Pbr013349.1	AtbHLH015,PIL5	85.5	PF00010	1e-06	smart00353:HLH	6.04112e-10	cl00081:bHLH_SF	1.24685e-22
PbrbHLH61	Pbr013624.1	AtbHLH098,SPCH	316	PF00010	4.7e-13	smart00353:HLH	1.16248e-10	cd11448:bHLH_AtFAMA_like	8.98659e-40
PbrbHLH62	Pbr013706.1	AtbHLH004,MYC4	198	PF00010	4.6e-10	smart00353:HLH	1.79079e-11	cl00081:bHLH_SF	3.25233e-34
PbrbHLH63	Pbr013792.1	AtbHLH062	280	PF00010	1.9e-07	smart00353:HLH	1.34965e-10	cd18919:bHLH_AtBPE_like	3.16326e-62
PbrbHLH64	Pbr013869.1	AtbHLH094	204	PF00010	4.7e-13	smart00353:HLH	2.02259e-08	cd11448:bHLH_AtFAMA_like	5.70467e-41
PbrbHLH65	Pbr013890.1	AtbHLH106	265	PF00010	1.3e-12	smart00353:HLH	2.56811e-09	cd11455:bHLH_AtAIG1_like	7.33597e-34
PbrbHLH66	Pbr014375.1	AtbHLH083,RHD6	204	PF00010	1e-08	smart00353:HLH	1.5643e-10	cd11454:bHLH_AtIND_like	5.82924e-34
PbrbHLH67	Pbr014934.1	AtbHLH062	377	PF00010	9.8e-08	smart00353:HLH	5.62477e-12	cd18919:bHLH_AtBPE_like	5.90532e-63
PbrbHLH68	Pbr015480.2	AtbHLH068	306	PF00010	0.0068	smart00353:HLH	0.000128013	cd11393:bHLH_AtbHLH_like	2.50512e-21
PbrbHLH69	Pbr015624.1	AtbHLH041	218	PF00010	5.1e-12	smart00353:HLH	6.92596e-11	cd11393:bHLH_AtbHLH_like	4.67229e-15
PbrbHLH70	Pbr016145.1	AtbHLH030	131	PF00010	5e-11	Na	Na	cl00081:bHLH_SF	1.33312e-22
PbrbHLH71	Pbr016539.1	AtbHLH062	280	PF00010	1.8e-07	smart00353:HLH	1.60393e-10	cd18919:bHLH_AtBPE_like	3.83044e-62
PbrbHLH72	Pbr016589.1	AtbHLH102,BIM2	149	PF00010	4e-07	smart00353:HLH	2.85404e-07	cl00081:bHLH_SF	1.66096e-28
PbrbHLH73	Pbr016684.1	AtbHLH091	279	PF00010	1.1e-14	smart00353:HLH	2.16883e-11	cd18918:bHLH_AtMYC1_like	1.76242e-35
PbrbHLH74	Pbr016686.1	AtbHLH091	265	PF00010	6.5e-12	smart00353:HLH	6.88523e-10	cd18918:bHLH_AtMYC1_like	7.51742e-33
PbrbHLH75	Pbr016723.1	AtbHLH091	265	PF00010	6.5e-12	smart00353:HLH	6.88523e-10	cd18918:bHLH_AtMYC1_like	7.51742e-33
PbrbHLH76	Pbr016725.1	AtbHLH091	279	PF00010	1.1e-14	smart00353:HLH	2.16883e-11	cd18918:bHLH_AtMYC1_like	1.76242e-35
PbrbHLH77	Pbr017127.1	AtbHLH096	245	PF00010	2.7e-12	smart00353:HLH	2.31427e-10	cl00081:bHLH_SF	9.33023e-38
PbrbHLH78	Pbr017379.1	AtbHLH042,TT8	317	PF00010	4.4e-14	smart00353:HLH	1.18269e-15	cl00081:bHLH_SF	6.66102e-30
PbrbHLH79	Pbr018354.1	AtbHLH062	117	PF00010	2.4e-08	smart00353:HLH	3.16862e-08	cl00081:bHLH_SF	4.75548e-39
PbrbHLH80	Pbr018411.1	AtbHLH004,MYC4	299	PF00010	6.5e-12	smart00353:HLH	3.14495e-13	cd11449:bHLH_AtAIB_like	1.05001e-40
PbrbHLH81	Pbr018724.1	AtbHLH098,SPCH	314	PF00010	4.8e-13	smart00353:HLH	1.44198e-10	cd11448:bHLH_AtFAMA_like	1.14621e-39
PbrbHLH82	Pbr019435.1	AtbHLH140	115	PF00010	2.3e-10	smart00353:HLH	6.80138e-13	cd11454:bHLH_AtIND_like	4.73344e-39
PbrbHLH83	Pbr019649.1	AtbHLH037,HEC2	161	PF00010	1.8e-08	smart00353:HLH	1.95467e-06	cl00081:bHLH_SF	3.02391e-26
PbrbHLH84	Pbr019660.1	AtbHLH095,ZOU	157	PF00010	2.9e-12	smart00353:HLH	1.56002e-11	cd11393:bHLH_AtbHLH_like	2.00926e-16
PbrbHLH85	Pbr019661.2	AtbHLH024,SPT	161	PF00010	4.5e-15	smart00353:HLH	5.64835e-17	cd11445:bHLH_AtPIF_like	7.47904e-38
PbrbHLH86	Pbr019740.1	AtbHLH084	192	PF00010	1.7e-09	smart00353:HLH	5.42729e-10	cd11454:bHLH_AtIND_like	8.12669e-36
PbrbHLH87	Pbr019789.1	AtbHLH074	272	PF00010	1.1e-07	smart00353:HLH	3.32807e-12	cd18919:bHLH_AtBPE_like	3.74741e-61
PbrbHLH88	Pbr020204.1	AtbHLH046,BIM1	394	PF00010	2.1e-10	smart00353:HLH	4.62517e-11	cd11453:bHLH_AtBIM_like	2.25919e-42
PbrbHLH89	Pbr020294.1	AtbHLH050,BEE3	182	PF00010	1e-07	smart00353:HLH	1.44559e-10	cd18919:bHLH_AtBPE_like	3.29272e-54
PbrbHLH90	Pbr021160.1	AtbHLH123	286	PF00010	0.00011	smart00353:HLH	1.76216e-06	cd11393:bHLH_AtbHLH_like	2.85083e-23
PbrbHLH91	Pbr021351.1	AtbHLH053	99.8	PF00010	6.7e-08	smart00353:HLH	0.000227244	cl00081:bHLH_SF	9.48081e-14
PbrbHLH92	Pbr021888.1	AtbHLH116,ICE1	365	PF00010	1.5e-10	smart00353:HLH	1.16045e-13	cd11443:bHLH_AtAMS_like	1.11055e-39
PbrbHLH93	Pbr021976.1	AtbHLH084	192	PF00010	2.2e-10	smart00353:HLH	9.04796e-11	cd11454:bHLH_AtIND_like	1.5997e-37
PbrbHLH94	Pbr022200.3	AtbHLH102,BIM2	152	PF00010	0.0032	smart00353:HLH	0.00340637	cl00081:bHLH_SF	7.78413e-23
PbrbHLH95	Pbr022391.1	AtbHLH063,CIB1	220	PF00010	5.3e-08	smart00353:HLH	8.4556e-12	cd18919:bHLH_AtBPE_like	3.88758e-66
PbrbHLH96	Pbr022398.1	AtbHLH063,CIB1	219	PF00010	5.2e-08	smart00353:HLH	8.4556e-12	cd18919:bHLH_AtBPE_like	7.49839e-66
PbrbHLH97	Pbr022522.1	AtbHLH025	206	PF00010	9.9e-12	smart00353:HLH	7.59787e-13	cd11452:bHLH_AtNAI1_like	2.05416e-38
PbrbHLH98	Pbr022523.1	AtbHLH025	206	PF00010	9.9e-12	smart00353:HLH	7.59787e-13	cd11452:bHLH_AtNAI1_like	2.05416e-38
PbrbHLH99	Pbr023051.1	AtbHLH104	256	PF00010	3.3e-10	smart00353:HLH	1.26779e-08	cd11446:bHLH_AtILR3_like	5.19375e-41
PbrbHLH100	Pbr023206.1	AtbHLH122	239	PF00010	5e-11	smart00353:HLH	2.08245e-12	cd11393:bHLH_AtbHLH_like	4.1718e-21
PbrbHLH101	Pbr023339.1	AtbHLH121	269	PF00010	1.5e-10	smart00353:HLH	2.75041e-06	cd11446:bHLH_AtILR3_like	1.06035e-33
PbrbHLH102	Pbr023429.1	AtbHLH004,MYC4	206	PF00010	6.8e-09	smart00353:HLH	7.82102e-08	cl00081:bHLH_SF	7.07201e-27
PbrbHLH103	Pbr023800.1	AtbHLH130	197	PF00010	1.9e-09	smart00353:HLH	2.80601e-10	cl00081:bHLH_SF	1.99116e-17
PbrbHLH104	Pbr024260.1	AtbHLH137	181	PF00010	6.5e-07	smart00353:HLH	2.90363e-11	cd18919:bHLH_AtBPE_like	5.28249e-54
PbrbHLH105	Pbr024262.1	AtbHLH025	190	PF00010	1.5e-11	smart00353:HLH	3.7218e-12	cl00081:bHLH_SF	1.33522e-31
PbrbHLH106	Pbr024263.1	AtbHLH025	190	PF00010	1.5e-11	smart00353:HLH	3.7218e-12	cl00081:bHLH_SF	1.33522e-31
PbrbHLH107	Pbr024517.1	AtbHLH086,RSL1	201	PF00010	6.4e-09	smart00353:HLH	4.55958e-11	cd11454:bHLH_AtIND_like	3.09242e-35
PbrbHLH108	Pbr024631.1	AtbHLH063,CIB1	217	PF00010	2.7e-07	smart00353:HLH	2.20469e-11	cd18919:bHLH_AtBPE_like	7.03069e-64
PbrbHLH109	Pbr025153.1	AtbHLH088,HEC1	150	PF00010	1.6e-06	smart00353:HLH	1.34571e-11	cd11454:bHLH_AtIND_like	2.62272e-36
PbrbHLH110	Pbr025166.1	AtbHLH024,SPT	212	PF00010	1.7e-15	smart00353:HLH	4.81205e-17	cd11445:bHLH_AtPIF_like	2.14094e-38
PbrbHLH111	Pbr025285.1	AtbHLH059,UN12	367	PF00010	1.9e-08	Na	Na	cl00081:bHLH_SF	7.72358e-20
PbrbHLH112	Pbr025316.1	AtbHLH003	500	PF00010	4e-12	smart00353:HLH	6.68867e-13	cd11449:bHLH_AtAIB_like	3.46717e-44
PbrbHLH113	Pbr025320.2	AtbHLH003	323	PF00010	2.4e-10	smart00353:HLH	1.61899e-09	cl00081:bHLH_SF	1.88799e-33
PbrbHLH114	Pbr025341.3	AtbHLH155,CPu	494	PF00010	0.0031	Na	Na	cl00081:bHLH_SF	2.97444e-37
PbrbHLH115	Pbr026078.1	AtbHLH008,PIF3	228	PF00010	3.9e-15	smart00353:HLH	3.81959e-17	cd11445:bHLH_AtPIF_like	1.74204e-36
PbrbHLH116	Pbr026439.1	AtbHLH029,FRU	255	PF00010	2.6e-10	smart00353:HLH	1.66458e-11	cl00081:bHLH_SF	2.50219e-33
PbrbHLH117	Pbr026441.1	—	225	PF00010	0.00017	smart00353:HLH	0.00521799	cl00081:bHLH_SF	2.01836e-13
PbrbHLH118	Pbr026442.1	AtbHLH029,FRU	244	PF00010	1.4e-08	smart00353:HLH	4.58497e-09	cl00081:bHLH_SF	2.46523e-32
PbrbHLH119	Pbr026823.1	AtbHLH162	122	PF00010	4.3e-08	Na	Na	cl00081:bHLH_SF	9.83323e-08
PbrbHLH120	Pbr026824.1	AtbHLH162	110	PF00010	2.3e-09	Na	Na	cl00081:bHLH_SF	8.86558e-06
PbrbHLH121	Pbr027099.1	AtbHLH116,ICE1	410	PF00010	1.2e-10	smart00353:HLH	1.50447e-13	cd11443:bHLH_AtAMS_like	3.19838e-39
PbrbHLH122	Pbr027108.1	AtbHLH137	181	PF00010	6.5e-07	smart00353:HLH	2.60546e-11	cd18919:bHLH_AtBPE_like	5.16974e-54
PbrbHLH123	Pbr027332.1	AtbHLH123	284	PF00010	0.00012	smart00353:HLH	1.7661e-06	cd11393:bHLH_AtbHLH_like	1.65478e-23
PbrbHLH124	Pbr027356.1	AtbHLH105,ILR3	329	PF00010	7.7e-12	smart00353:HLH	1.05679e-08	cd11446:bHLH_AtILR3_like	5.85185e-43
PbrbHLH125	Pbr027397.1	AtbHLH021,AMS	382	PF00010	3.3e-07	smart00353:HLH	5.49683e-05	cl00081:bHLH_SF	3.75779e-12
PbrbHLH126	Pbr027398.1	AtbHLH021,AMS	171	PF00010	1.3e-10	smart00353:HLH	2.0448e-11	cl00081:bHLH_SF	2.49608e-18
PbrbHLH127	Pbr027399.1	AtbHLH021,AMS	432	PF00010	4.7e-12	smart00353:HLH	5.23443e-15	cl00081:bHLH_SF	1.71258e-25
PbrbHLH128	Pbr027424.1	AtbHLH013.MYC7E	599	PF00010	6.3e-12	smart00353:HLH	2.09204e-13	cd11449:bHLH_AtAIB_like	1.02618e-43
PbrbHLH129	Pbr027487.1	AtbHLH030	332	PF00010	5e-14	smart00353:HLH	7.93946e-05	cd11455:bHLH_AtAIG1_like	2.60898e-30
PbrbHLH130	Pbr027564.1	AtbHLH068	283	PF00010	0.0062	smart00353:HLH	0.000123984	cd11393:bHLH_AtbHLH_like	2.24178e-21
PbrbHLH131	Pbr028196.1	AtbHLH154.ERP	86.3	PF00010	0.00044	smart00353:HLH	0.000101211	cd11393:bHLH_AtbHLH_like	4.12961e-14
PbrbHLH132	Pbr028256.1	AtbHLH140	120	PF00010	2.3e-10	smart00353:HLH	6.42327e-13	cd11454:bHLH_AtIND_like	5.03273e-38
PbrbHLH133	Pbr028681.2	AtbHLH087	289	PF00010	1.6e-07	smart00353:HLH	5.44999e-05	cl00081:bHLH_SF	1.64248e-23
PbrbHLH134	Pbr028813.1	AtbHLH075	160	PF00010	7.8e-07	smart00353:HLH	6.17542e-10	cl00081:bHLH_SF	3.40643e-51
PbrbHLH135	Pbr029607.1	AtbHLH009.PIF4	218	PF00010	3.2e-16	smart00353:HLH	6.20827e-17	cd11445:bHLH_AtPIF_like	3.34658e-36
PbrbHLH136	Pbr030017.2	AtbHLH102.BIM2	336	PF00010	7.6e-15	smart00353:HLH	1.94837e-13	cd11453:bHLH_AtBIM_like	9.51558e-48
PbrbHLH137	Pbr030032.1	AtbHLH049	404	PF00010	2.4e-07	smart00353:HLH	2.11051e-11	cd18919:bHLH_AtBPE_like	2.29565e-63
PbrbHLH138	Pbr030115.1	AtbHLH016.UN10	89.4	PF00010	0.00099	smart00353:HLH	6.81648e-05	cl00081:bHLH_SF	1.41616e-11
PbrbHLH139	Pbr030521.1	AtbHLH038.ORG2	174	PF00010	5.4e-14	smart00353:HLH	1.84769e-08	cd18914:bHLH_AtORG2_like	4.10156e-25
PbrbHLH140	Pbr030944.1	AtbHLH097.FMA	420	PF00010	9.4e-12	smart00353:HLH	7.33657e-09	cd11448:bHLH_AtFAMA_like	9.1016e-46
PbrbHLH141	Pbr031107.2	AtbHLH128	300	PF00010	1.7e-10	smart00353:HLH	3.22087e-11	cd11393:bHLH_AtbHLH_like	1.07824e-17
PbrbHLH142	Pbr031549.1	AtbHLH098.SPCH	283	PF00010	3.2e-12	smart00353:HLH	1.08629e-10	cd11448:bHLH_AtFAMA_like	7.12024e-42
PbrbHLH143	Pbr032336.1	AtbHLH154.ERP	85.1	PF00010	0.00094	smart00353:HLH	0.000555477	cd11393:bHLH_AtbHLH_like	2.19259e-13
PbrbHLH144	Pbr032962.1	AtbHLH015.PIL5	227	PF00010	3.5e-11	smart00353:HLH	6.4983e-15	cd11445:bHLH_AtPIF_like	2.63358e-33
PbrbHLH145	Pbr034181.1	AtbHLH045.MUTE	240	PF00010	1.1e-09	smart00353:HLH	3.58169e-09	cl00081:bHLH_SF	2.33349e-40
PbrbHLH146	Pbr034262.2	AtbHLH066	293	PF00010	5.5e-11	smart00353:HLH	1.34482e-13	cl00081:bHLH_SF	5.50958e-32
PbrbHLH147	Pbr034713.1	AtbHLH145	108	PF00010	0.0027	smart00353:HLH	0.000938392	cd18917:bHLH_AtSAC51_like	3.0259e-18
PbrbHLH148	Pbr034838.2	AtbHLH121	267	PF00010	3.4e-11	smart00353:HLH	1.81182e-07	cd11446:bHLH_AtILR3_like	5.29152e-34
PbrbHLH149	Pbr035115.1	AtbHLH156.LHW	244	PF00010	0.0025	Na	Na	cl00081:bHLH_SF	6.1437e-35
PbrbHLH150	Pbr035149.1	AtbHLH014	190	PF00010	6.2e-11	smart00353:HLH	5.10574e-12	cl00081:bHLH_SF	1.06782e-32
PbrbHLH151	Pbr035437.1	AtbHLH088.HEC1	159	PF00010	1.9e-08	smart00353:HLH	2.07174e-13	cd11454:bHLH_AtIND_like	3.61181e-38
PbrbHLH152	Pbr035703.1	AtbHLH024.SPT	213	PF00010	1.8e-15	smart00353:HLH	1.56423e-17	cd11445:bHLH_AtPIF_like	5.83999e-38
PbrbHLH153	Pbr035981.1	—	238	PF00010	7.2e-11	smart00353:HLH	3.92813e-13	cl00081:bHLH_SF	3.03715e-29
PbrbHLH154	Pbr037054.1	AtbHLH072.PIF7	108	PF00010	2e-15	smart00353:HLH	5.10587e-17	cd11445:bHLH_AtPIF_like	4.35387e-33
PbrbHLH155	Pbr037113.1	AtbHLH004.MYC4	248	PF00010	1.1e-10	smart00353:HLH	3.50516e-12	cl00081:bHLH_SF	1.95424e-35
PbrbHLH156	Pbr037115.1	AtbHLH004.MYC4	204	PF00010	1.4e-10	smart00353:HLH	1.02789e-11	cl00081:bHLH_SF	8.57227e-33
PbrbHLH157	Pbr037148.1	AtbHLH156.LHW	239	PF00010	0.0042	Na	Na	cl00081:bHLH_SF	8.52668e-35
PbrbHLH158	Pbr037384.1	AtbHLH156.LHW	98.6	PF00010	8.1e-07	smart00353:HLH	1.4e-08	cl00081:bHLH_SF	2.74242e-19
PbrbHLH159	Pbr037501.1	—	263	PF00010	9.3e-08	smart00353:HLH	2.04428e-05	cl00081:bHLH_SF	1.75673e-22
PbrbHLH160	Pbr037618.1	AtbHLH087	262	PF00010	1.7e-13	smart00353:HLH	9.86178e-14	cl00081:bHLH_SF	2.88587e-31
PbrbHLH161	Pbr037679.1	AtbHLH035	288	PF00010	1.9e-12	smart00353:HLH	2.36886e-13	cd11449:bHLH_AtAIB_like	1.02345e-47
PbrbHLH162	Pbr037716.1	AtbHLH006.MYC2	390	PF00010	2.3e-11	smart00353:HLH	6.27496e-05	cl00081:bHLH_SF	3.27155e-28
PbrbHLH163	Pbr038026.1	AtbHLH093	279	PF00010	2.2e-13	smart00353:HLH	1.68017e-10	cd11455:bHLH_AtAIG1_like	2.7926e-30
PbrbHLH164	Pbr038274.1	AtbHLH030	124	PF00010	2.2e-05	smart00353:HLH	6.47552e-06	cl00081:bHLH_SF	2.44556e-25
PbrbHLH165	Pbr038570.1	—	358	PF00010	0.0032	smart00353:HLH	1.21482e-06	cd11393:bHLH_AtbHLH_like	1.09327e-21
PbrbHLH166	Pbr038573.1	AtbHLH113	145	PF00010	1.4e-11	smart00353:HLH	1.19085e-11	cl00081:bHLH_SF	5.21514e-36
PbrbHLH167	Pbr038574.1	AtbHLH014	208	PF00010	3.7e-11	smart00353:HLH	3.27405e-12	cl00081:bHLH_SF	4.35592e-37
PbrbHLH168	Pbr038717.1	AtbHLH028	186	PF00010	1.1e-11	smart00353:HLH	1.64368e-12	cd11393:bHLH_AtbHLH_like	4.54652e-21
PbrbHLH169	Pbr038723.1	AtbHLH130	290	PF00010	2.5e-08	smart00353:HLH	3.77902e-11	cd18919:bHLH_AtBPE_like	4.33907e-59
PbrbHLH170	Pbr038923.1	AtbHLH060	256	PF00010	1e-07	smart00353:HLH	6.11287e-10	cd18919:bHLH_AtBPE_like	3.56378e-53
PbrbHLH171	Pbr039170.1	AtbHLH163.KDR	117	PF00010	6.7e-08	smart00353:HLH	2.34202e-11	cd18919:bHLH_AtBPE_like	4.40681e-59
PbrbHLH172	Pbr039557.1	AtbHLH031.ZCW	283	PF00010	0.0005	smart00353:HLH	3.0472e-06	cd18917:bHLH_AtSAC51_like	3.7103e-16
PbrbHLH173	Pbr039686.1	AtbHLH14	166	PF00010	1.3e-09	smart00353:HLH	9.85612e-09	cl00081:bHLH_SF	1.06061e-25
PbrbHLH174	Pbr040195.1	AtbHLH131	154	PF00010	1.9e-08	smart00353:HLH	1.69048e-13	cd11454:bHLH_AtIND_like	3.75933e-38
PbrbHLH175	Pbr040318.1	AtbHLH088.HEC1	158	PF00010	0.0074	smart00353:HLH	0.0002067	cd11393:bHLH_AtbHLH_like	3.93368e-20
PbrbHLH176	Pbr040436.1	AtbHLH068	235	PF00010	8.1e-09	smart00353:HLH	1.69808e-11	cl00081:bHLH_SF	4.85511e-34
PbrbHLH177	Pbr040660.1	AtbHLH029.FRU	297	PF00010	9.3e-12	smart00353:HLH	9.70452e-09	cd11448:bHLH_AtFAMA_like	4.74804e-41
PbrbHLH178	Pbr040691.1	AtbHLH096	274	PF00010	0.0013	smart00353:HLH	0.0002823	cd18917:bHLH_AtSAC51_like	1.24245e-17
PbrbHLH179	Pbr040759.1	AtbHLH145	111	PF00010	4.7e-13	smart00353:HLH	1.18075e-11	cd18918:bHLH_AtMYC1_like	3.31386e-33
PbrbHLH180	Pbr040761.1	AtbHLH010	256	PF00010	2.5e-14	smart00353:HLH	8.92936e-12	cd18918:bHLH_AtMYC1_like	1.81299e-34
PbrbHLH181	Pbr040909.1	AtbHLH091	296	PF00010	1.1e-11	smart00353:HLH	7.79852e-13	cd11452:bHLH_AtNAI1_like	3.23622e-38
PbrbHLH182	Pbr040914.1	AtbHLH025	202	PF00010	1.1e-11	smart00353:HLH	7.79852e-13	cd11452:bHLH_AtNAI1_like	3.23622e-38
PbrbHLH183	Pbr040944.1	AtbHLH025	202	PF00010	4.9e-07	Na	Na	cd11393:bHLH_AtbHLH_like	5.69496e-06
PbrbHLH184	Pbr041115.1	AtbHLH052	103	PF00010	2.2e-08	smart00353:HLH	3.32038e-10	cl00081:bHLH_SF	1.90738e-18
PbrbHLH185	Pbr041171.1	AtbHLH121	274	PF00010	4.7e-09	smart00353:HLH	1.90877e-06	cd11446:bHLH_AtILR3_like	8.49342e-31
PbrbHLH186	Pbr041211.1	AtbHLH079	286	PF00010	8e-10	smart00353:HLH	2.47436e-12	cd18919:bHLH_AtBPE_like	2.29423e-58
PbrbHLH187	Pbr041312.1	AtbHLH162	129	PF00010	6.1e-05	smart00353:HLH	0.00818981	cl00081:bHLH_SF	6.53274e-19
PbrbHLH188	Pbr041336.1	AtbHLH001.Gl3	598	PF00010	5e-13	smart00353:HLH	4.75746e-13	cl00081:bHLH_SF	1.68759e-28
PbrbHLH189	Pbr041410.1	AtbHLH113	160	PF00010	0.0031	smart00353:HLH	1.26057e-06	cd11393:bHLH_AtbHLH_like	1.253e-21
PbrbHLH190	Pbr041470.1	AtbHLH041	211	PF00010	5e-10	smart00353:HLH	8.16055e-07	cd11393:bHLH_AtbHLH_like	4.02601e-10
PbrbHLH191	Pbr041632.1	AtbHLH025	193	PF00010	9.7e-11	smart00353:HLH	3.27623e-12	cd11452:bHLH_AtNAI1_like	1.98381e-33
PbrbHLH192	Pbr041633.1	AtbHLH025	226	PF00010	2.4e-09	smart00353:HLH	1.63612e-11	cd11452:bHLH_AtNAI1_like	2.52334e-39
PbrbHLH193	Pbr041944.1	AtbHLH084	165	PF00010	4.4e-09	smart00353:HLH	2.59455e-09	cd11454:bHLH_AtIND_like	1.14706e-31
PbrbHLH194	Pbr042040.1	AtbHLH053	77.8	PF00010	2.6e-07	smart00353:HLH	1.12201e-09	cl00081:bHLH_SF	9.65885e-19
PbrbHLH195	Pbr042466.1	AtbHLH006.MYC2	638	PF00010	1.6e-12	smart00353:HLH	6.83511e-14	cd11449:bHLH_AtAIB_like	1.53039e-48
PbrbHLH196	Pbr042554.1	AtbHLH130	269	PF00010	1e-11	smart00353:HLH	1.81302e-12	cl00081:bHLH_SF	1.26888e-20
PbrbHLH197	Pbr042561.1	AtbHLH060	305	PF00010	2.1e-08	smart00353:HLH	3.50839e-11	cd18919:bHLH_AtBPE_like	2.45799e-59

## Sheet: Table S2
Genome-wide identification of PbrbHLH family genes, and expression analysis in response to drought and cold stresses in pear (Pyrus bretschneideri)
Huizhen Dong1,2, Qiming Chen1,2, Yuqin Dai, Wenjie Hu, Shaoling Zhang* and Xiaosan Huang*
Table S2 Duplication type of PbrbHLH genes in Chines white pear.
Gene name	Gene ID	Duplication type
PbrbHLH1	Pbr000207.1	WGD/segmental
PbrbHLH2	Pbr000225.1	singleton
PbrbHLH3	Pbr000228.1	WGD/segmental
PbrbHLH4	Pbr000478.1	WGD/segmental
PbrbHLH5	Pbr000622.1	WGD/segmental
PbrbHLH6	Pbr000853.1	WGD/segmental
PbrbHLH7	Pbr001568.2	dispersed
PbrbHLH8	Pbr001646.1	dispersed
PbrbHLH9	Pbr001754.1	dispersed
PbrbHLH10	Pbr002358.2	WGD/segmental
PbrbHLH11	Pbr002444.1	WGD/segmental
PbrbHLH12	Pbr003532.1	tandem
PbrbHLH13	Pbr003533.1	tandem
PbrbHLH14	Pbr004256.2	WGD/segmental
PbrbHLH15	Pbr004361.1	WGD/segmental
PbrbHLH16	Pbr004454.1	dispersed
PbrbHLH17	Pbr004663.1	dispersed
PbrbHLH18	Pbr004750.1	dispersed
PbrbHLH19	Pbr004866.1	dispersed
PbrbHLH20	Pbr004947.1	WGD/segmental
PbrbHLH21	Pbr005087.1	WGD/segmental
PbrbHLH22	Pbr005095.1	WGD/segmental
PbrbHLH23	Pbr005918.1	dispersed
PbrbHLH24	Pbr005984.1	WGD/segmental
PbrbHLH25	Pbr006313.1	WGD/segmental
PbrbHLH26	Pbr006319.1	WGD/segmental
PbrbHLH27	Pbr006544.1	WGD/segmental
PbrbHLH28	Pbr006687.1	WGD/segmental
PbrbHLH29	Pbr007168.1	WGD/segmental
PbrbHLH30	Pbr007246.1	WGD/segmental
PbrbHLH31	Pbr007344.1	WGD/segmental
PbrbHLH32	Pbr007757.1	singleton
PbrbHLH33	Pbr007793.1	dispersed
PbrbHLH34	Pbr008209.1	tandem
PbrbHLH35	Pbr008210.1	tandem
PbrbHLH36	Pbr008711.1	dispersed
PbrbHLH37	Pbr008831.1	WGD/segmental
PbrbHLH38	Pbr009042.1	WGD/segmental
PbrbHLH39	Pbr009044.1	proximal
PbrbHLH40	Pbr009072.1	WGD/segmental
PbrbHLH41	Pbr009179.1	WGD/segmental
PbrbHLH42	Pbr009541.1	WGD/segmental
PbrbHLH43	Pbr009756.1	dispersed
PbrbHLH44	Pbr010125.1	WGD/segmental
PbrbHLH45	Pbr010573.1	WGD/segmental
PbrbHLH46	Pbr010581.1	WGD/segmental
PbrbHLH47	Pbr010800.1	WGD/segmental
PbrbHLH48	Pbr010922.1	WGD/segmental
PbrbHLH49	Pbr011113.1	WGD/segmental
PbrbHLH50	Pbr011456.1	dispersed
PbrbHLH51	Pbr011460.1	proximal
PbrbHLH52	Pbr011463.1	WGD/segmental
PbrbHLH53	Pbr011525.1	WGD/segmental
PbrbHLH54	Pbr011696.1	WGD/segmental
PbrbHLH55	Pbr012051.1	dispersed
PbrbHLH56	Pbr013186.1	WGD/segmental
PbrbHLH57	Pbr013200.1	WGD/segmental
PbrbHLH58	Pbr013246.1	WGD/segmental
PbrbHLH59	Pbr013314.2	WGD/segmental
PbrbHLH60	Pbr013349.1	dispersed
PbrbHLH61	Pbr013624.1	WGD/segmental
PbrbHLH62	Pbr013706.1	dispersed
PbrbHLH63	Pbr013792.1	WGD/segmental
PbrbHLH64	Pbr013869.1	dispersed
PbrbHLH65	Pbr013890.1	dispersed
PbrbHLH66	Pbr014375.1	WGD/segmental
PbrbHLH67	Pbr014934.1	dispersed
PbrbHLH68	Pbr015480.2	WGD/segmental
PbrbHLH69	Pbr015624.1	WGD/segmental
PbrbHLH70	Pbr016145.1	WGD/segmental
PbrbHLH71	Pbr016539.1	WGD/segmental
PbrbHLH72	Pbr016589.1	WGD/segmental
PbrbHLH73	Pbr016684.1	WGD/segmental
PbrbHLH74	Pbr016686.1	proximal
PbrbHLH75	Pbr016723.1	WGD/segmental
PbrbHLH76	Pbr016725.1	proximal
PbrbHLH77	Pbr017127.1	WGD/segmental
PbrbHLH78	Pbr017379.1	dispersed
PbrbHLH79	Pbr018354.1	dispersed
PbrbHLH80	Pbr018411.1	WGD/segmental
PbrbHLH81	Pbr018724.1	WGD/segmental
PbrbHLH82	Pbr019435.1	WGD/segmental
PbrbHLH83	Pbr019649.1	WGD/segmental
PbrbHLH84	Pbr019660.1	dispersed
PbrbHLH85	Pbr019661.2	WGD/segmental
PbrbHLH86	Pbr019740.1	WGD/segmental
PbrbHLH87	Pbr019789.1	dispersed
PbrbHLH88	Pbr020204.1	WGD/segmental
PbrbHLH89	Pbr020294.1	WGD/segmental
PbrbHLH90	Pbr021160.1	WGD/segmental
PbrbHLH91	Pbr021351.1	WGD/segmental
PbrbHLH92	Pbr021888.1	dispersed
PbrbHLH93	Pbr021976.1	WGD/segmental
PbrbHLH94	Pbr022200.3	WGD/segmental
PbrbHLH95	Pbr022391.1	proximal
PbrbHLH96	Pbr022398.1	proximal
PbrbHLH97	Pbr022522.1	tandem
PbrbHLH98	Pbr022523.1	tandem
PbrbHLH99	Pbr023051.1	dispersed
PbrbHLH100	Pbr023206.1	WGD/segmental
PbrbHLH101	Pbr023339.1	WGD/segmental
PbrbHLH102	Pbr023429.1	dispersed
PbrbHLH103	Pbr023800.1	WGD/segmental
PbrbHLH104	Pbr024260.1	WGD/segmental
PbrbHLH105	Pbr024262.1	tandem
PbrbHLH106	Pbr024263.1	tandem
PbrbHLH107	Pbr024517.1	dispersed
PbrbHLH108	Pbr024631.1	dispersed
PbrbHLH109	Pbr025153.1	WGD/segmental
PbrbHLH110	Pbr025166.1	WGD/segmental
PbrbHLH111	Pbr025285.1	WGD/segmental
PbrbHLH112	Pbr025316.1	proximal
PbrbHLH113	Pbr025320.2	WGD/segmental
PbrbHLH114	Pbr025341.3	WGD/segmental
PbrbHLH115	Pbr026078.1	WGD/segmental
PbrbHLH116	Pbr026439.1	proximal
PbrbHLH117	Pbr026441.1	tandem
PbrbHLH118	Pbr026442.1	tandem
PbrbHLH119	Pbr026823.1	tandem
PbrbHLH120	Pbr026824.1	tandem
PbrbHLH121	Pbr027099.1	WGD/segmental
PbrbHLH122	Pbr027108.1	WGD/segmental
PbrbHLH123	Pbr027332.1	WGD/segmental
PbrbHLH124	Pbr027356.1	WGD/segmental
PbrbHLH125	Pbr027397.1	tandem
PbrbHLH126	Pbr027398.1	tandem
PbrbHLH127	Pbr027399.1	WGD/segmental
PbrbHLH128	Pbr027424.1	dispersed
PbrbHLH129	Pbr027487.1	WGD/segmental
PbrbHLH130	Pbr027564.1	WGD/segmental
PbrbHLH131	Pbr028196.1	WGD/segmental
PbrbHLH132	Pbr028256.1	WGD/segmental
PbrbHLH133	Pbr028681.2	WGD/segmental
PbrbHLH134	Pbr028813.1	WGD/segmental
PbrbHLH135	Pbr029607.1	WGD/segmental
PbrbHLH136	Pbr030017.2	WGD/segmental
PbrbHLH137	Pbr030032.1	WGD/segmental
PbrbHLH138	Pbr030115.1	WGD/segmental
PbrbHLH139	Pbr030521.1	tandem
PbrbHLH140	Pbr030944.1	dispersed
PbrbHLH141	Pbr031107.2	dispersed
PbrbHLH142	Pbr031549.1	WGD/segmental
PbrbHLH143	Pbr032336.1	WGD/segmental
PbrbHLH144	Pbr032962.1	dispersed
PbrbHLH145	Pbr034181.1	WGD/segmental
PbrbHLH146	Pbr034262.2	WGD/segmental
PbrbHLH147	Pbr034713.1	WGD/segmental
PbrbHLH148	Pbr034838.2	WGD/segmental
PbrbHLH149	Pbr035115.1	WGD/segmental
PbrbHLH150	Pbr035149.1	WGD/segmental
PbrbHLH151	Pbr035437.1	WGD/segmental
PbrbHLH152	Pbr035703.1	WGD/segmental
PbrbHLH153	Pbr035981.1	WGD/segmental
PbrbHLH154	Pbr037054.1	dispersed
PbrbHLH155	Pbr037113.1	WGD/segmental
PbrbHLH156	Pbr037115.1	proximal
PbrbHLH157	Pbr037148.1	WGD/segmental
PbrbHLH158	Pbr037384.1	WGD/segmental
PbrbHLH159	Pbr037501.1	dispersed
PbrbHLH160	Pbr037618.1	dispersed
PbrbHLH161	Pbr037679.1	dispersed
PbrbHLH162	Pbr037716.1	dispersed
PbrbHLH163	Pbr038026.1	dispersed
PbrbHLH164	Pbr038274.1	dispersed
PbrbHLH165	Pbr038570.1	dispersed
PbrbHLH166	Pbr038573.1	tandem
PbrbHLH167	Pbr038574.1	tandem
PbrbHLH168	Pbr038717.1	WGD/segmental
PbrbHLH169	Pbr038723.1	WGD/segmental
PbrbHLH170	Pbr038923.1	WGD/segmental
PbrbHLH171	Pbr039170.1	WGD/segmental
PbrbHLH172	Pbr039557.1	singleton
PbrbHLH173	Pbr039686.1	dispersed
PbrbHLH174	Pbr040195.1	WGD/segmental
PbrbHLH175	Pbr040318.1	WGD/segmental
PbrbHLH176	Pbr040436.1	dispersed
PbrbHLH177	Pbr040660.1	WGD/segmental
PbrbHLH178	Pbr040691.1	WGD/segmental
PbrbHLH179	Pbr040759.1	WGD/segmental
PbrbHLH180	Pbr040761.1	tandem
PbrbHLH181	Pbr040909.1	proximal
PbrbHLH182	Pbr040914.1	proximal
PbrbHLH183	Pbr040944.1	dispersed
PbrbHLH184	Pbr041115.1	dispersed
PbrbHLH185	Pbr041171.1	dispersed
PbrbHLH186	Pbr041211.1	WGD/segmental
PbrbHLH187	Pbr041312.1	WGD/segmental
PbrbHLH188	Pbr041336.1	dispersed
PbrbHLH189	Pbr041410.1	dispersed
PbrbHLH190	Pbr041470.1	WGD/segmental
PbrbHLH191	Pbr041632.1	tandem
PbrbHLH192	Pbr041633.1	tandem
PbrbHLH193	Pbr041944.1	WGD/segmental
PbrbHLH194	Pbr042040.1	WGD/segmental
PbrbHLH195	Pbr042466.1	dispersed
PbrbHLH196	Pbr042554.1	WGD/segmental
PbrbHLH197	Pbr042561.1	WGD/segmental

## Sheet: Table S3
Genome-wide identification of PbrbHLH family genes, and expression analysis in response to drought and cold stresses in pear (Pyrus bretschneideri)
Huizhen Dong1,2, Qiming Chen1,2, Yuqin Dai, Wenjie Hu, Shaoling Zhang* and Xiaosan Huang*
Table S3 Sequence informations of 20 detected motifs in MEME analysis.
MotifID	MotifSeq	Length	NSites	Evalue
MEME-1	AERRRREKJNERLKALQSLVP	21	190	0
MEME-2	NVKKTDKASMLDEAIEYVKELQLQVQELS	29	183	0
MEME-3	RPGLLLKJMSALESLGLDVLHASISTFGG	29	80	0
MEME-4	PKSDYIHVRARRGQATDSHSJ	21	41	0
MEME-5	ARMHGIQTLVCIPTPCGVLELGSLDVIKEDWGLVQLVKSLF	41	18	9.5e-305
MEME-6	STASSKSALAEIEVKIIGSEVLIKIQSPK	29	43	1.8e-269
MEME-7	NILGRAFGSGGFVWLAGDHEFQFYECERVKE	31	9	4.9e-169
MEME-8	VRSEQWSYAIFWQAS	15	24	1.4e-118
MEME-9	STEEEKRESMAAMREMIFRIAAMQPINJDPEAVKPPKRRNVKISKDPQSV	50	7	1.2e-145
MEME-10	LLHLNLPPQPPLFRELLQSLPHGYTLPGSGNGSLFSSGGDEREGSGGGIL	50	6	3.8e-141
MEME-11	KGAPGZESQEGPKKDLRSRGLCLVPVSSTQHVGNENGADFWAPAFGNTY	49	13	1.7e-192
MEME-12	HDQMQQQFPDGTTSATSTPYPQPPDLLNLFSLPRCSPSSLLQNSSITFTN	50	5	9.7e-117
MEME-13	YHHHHHQNHHSSMEIELQNELGFNVDNPYNTTTDHDNNINNSHLVSFEHP	50	5	3.9e-117
MEME-14	YSFLFNTKMYEGSCLYASAIAGKLIEVLDGQYAA	34	6	2.1e-114
MEME-15	RLVDGGDVTDSEWFYFYTVSLTQSFSASH	29	8	1.2e-106
MEME-16	AFGGARRPNAALSPEDVSDTEWFYLTSMSFAFNJGSGLPGR	41	11	3.5e-123
MEME-17	GMEDPFFINQWQYMNSLDELGMLPLAAEFGDNLQHSQFHPTFNFKTPIDN	50	4	4.5e-93
MEME-18	DERKPRKRGRKPANGREEPLNHVE	24	8	9.5e-88
MEME-19	WSNDGTEEQVAKLMEEDVGAAMQFLQSKALCJMPISLASAI	41	7	7.8e-92
MEME-20	LDITIIAQMEAEFSLSVKDLVKNLRAALL	29	8	8e-88

## Sheet: Table S4
Genome-wide identification of PbrbHLH family genes, and expression analysis in response to drought and cold stresses in pear (Pyrus bretschneideri)
Huizhen Dong1,2, Qiming Chen1,2, Yuqin Dai, Wenjie Hu, Shaoling Zhang* and Xiaosan Huang*
Table S4 The primers of PbrbHLHs for qRT-PCR and vector construction.
Primer name	Forward primer sequence (5'-3')	Reverse primer sequence (5'-3')	PCR product length (bp)
Primers for qRT-PCR
PbrbHLH7	GGGAGGGTTTTGAAGACGGT	GCTACTGCCCTTCGTCCATT	73
PbrbHLH8	TTCAACGTGGGAATCGGTGT	CCGGTCGTTCAATCGCTTTC	97
PbrbHLH80	GCTGAAAAGCAAGGTGGACG	TCGTGGTGCTCTGATTGTCC	81
PbrbHLH119	TACGCGCAGAGATGGACAAG	TGCCGTAATTCTTGGTCGCT	86
PbrbHLH128	TGGGTTTAGGAGGAGGGGTT	ACCGCGCTCGAAATCAAGTA	77
PbrbHLH160	GTGGTGAGCTTGACATGCAG	GAGACCCTTCCGGAGAAAGC	99
PbrbHLH161	GACCTAGAAAACGGGGTCGG	GGAACTACTGCTCGTAGGGC	104
PbrbHLH195	ACAACGCGTCCTTGATGGAG	GTAGTCAGAAGTGGAGGCCG	117
PbrTUB-b	TGGGCTTTGCTCCTCTTAC	CCTTCGTGCTCATCTTACC	152
Primers for vector construction
PbrbHLH195-TRV2	aaggttaccgaattctctagaACACTCATGCAGCGCCTC	tgtcttcgggacatgcccgggTTCTTGCGGTACTCTTGT	182
The lowercase letters indicated the homologous arm sequences for the homologous recombination with tobacco rattle virus-based vector 2 (TRV2).
